# Supplementary material for: Management of Patients with Newly Diagnosed Desmoid Tumors in a First-Line Setting
Source: Cancers (Basel). 2022 Aug 12;14(16):3907. doi: 10.3390/cancers14163907 (PMC9405618; doi:10.3390/cancers14163907)
Supplement: Supplementary file 1 [file cancers-14-03907-s001.zip]

Archive with 1 entries (1 files):
- cancers-1849282-supplementary.pdf
